# Supplementary material for: A possible case of offspring sex manipulation as result of a biased adult sex ratio
Source: Sci Rep. 2024 Jan 8;14:819. doi: 10.1038/s41598-023-51131-y (PMC10774364; doi:10.1038/s41598-023-51131-y)
Supplement: Supplementary file 2 — Supplementary Information 2. [file 41598_2023_51131_MOESM2_ESM.xlsx]

## Sheet: raw_data
season	nest_id	mm_nstls	ff_nstls	brood sex ratio	ASR	nstl_BC		Raw data from "A possible case of offspring sex manipulation as result of a biased adult sex ratio"
2015	CIPA-15-016	3	2	0.6	0.375	-0.435321		Author list: Ramiro S. Arrieta, Paula Cornejo, Bettina Mahler & Paulo E. Llambías.
2015	CIPA-15-016	3	2	0.6	0.375	0.357752		Corresponding author: rarrieta@mendoza-conicet.gob.ar
2015	CIPA-15-016	3	2	0.6	0.375	-0.220862
2015	CIPA-15-016	3	2	0.6	0.375	-0.256706		Variables
2015	CIPA-15-016	3	2	0.6	0.375	-0.756706		season: year
2015	CIPA-15-025	1	3	0.25	0.375	0.243294		nest_id: nest identification code
2015	CIPA-15-025	1	3	0.25	0.375	-0.0925505		mm_nstls: number of male nestlings in the brood
2015	CIPA-15-025	1	3	0.25	0.375	-0.553243		ff_nstls: number of female nestlings in the brood
2015	CIPA-15-025	1	3	0.25	0.375	-0.396014		brood sex ratio: proportion of male offspring in the brood
2015	CIPA-15-039	3	1	0.75	0.375	0.0646789		ASR: adult sex ratio (proportion of breeding adult males in the breeding adult population)
2015	CIPA-15-039	3	1	0.75	0.375	-0.335321		nstl_BC: nestling body condition (expressed as residuals from a regression of body mass on tarsus length)
2015	CIPA-15-039	3	1	0.75	0.375	-0.0387844
2015	CIPA-15-039	3	1	0.75	0.375	-0.213936
2015	CIPA-15-041	1	3	0.25	0.375	0.982601
2015	CIPA-15-041	1	3	0.25	0.375	0.446757
2015	CIPA-15-041	1	3	0.25	0.375	0.982601
2015	CIPA-15-041	1	3	0.25	0.375	1.0826
2015	CIPA-15-045	5	0	1	0.375	0.0860642
2015	CIPA-15-045	5	0	1	0.375	-0.253243
2015	CIPA-15-045	5	0	1	0.375	-0.981555
2015	CIPA-15-045	5	0	1	0.375	-0.453243
2015	CIPA-15-045	5	0	1	0.375	-0.513936
2015	CIPA-15-056	3	1	0.75	0.375	0.336367
2015	CIPA-15-056	3	1	0.75	0.375	-0.10294
2015	CIPA-15-056	3	1	0.75	0.375	0.275674
2015	CIPA-15-056	3	1	0.75	0.375	0.290133
2015	CIPA-15-075	5	1	0.83	0.375	0.968142
2015	CIPA-15-075	5	1	0.83	0.375	1.04676
2015	CIPA-15-075	5	1	0.83	0.375	1.48606
2015	CIPA-15-075	5	1	0.83	0.375	0.789527
2015	CIPA-15-075	5	1	0.83	0.375	-0.274628
2015	CIPA-15-075	5	1	0.83	0.375	0.168142
2015	CIPA-15-080	2	3	0.4	0.375	1.46468
2015	CIPA-15-080	2	3	0.4	0.375	0.961216
2015	CIPA-15-080	2	3	0.4	0.375	1.1826
2015	CIPA-15-080	2	3	0.4	0.375	1.42191
2015	CIPA-15-081	4	0	1	0.375	0.43983
2015	CIPA-15-081	4	0	1	0.375	0.210913
2015	CIPA-15-081	4	0	1	0.375	-0.192551
2015	CIPA-15-081	4	0	1	0.375	-0.0532432
2015	CIPA-15-089	2	2	0.5	0.375	0.225372
2015	CIPA-15-089	2	2	0.5	0.375	0.346757
2015	CIPA-15-089	2	2	0.5	0.375	0.386064
2015	CIPA-15-089	2	2	0.5	0.375	0.264679
2015	CIPA-15-093	4	1	0.8	0.375	0.325372
2015	CIPA-15-093	4	1	0.8	0.375	0.186064
2015	CIPA-15-093	4	1	0.8	0.375	-0.696014
2015	CIPA-15-093	4	1	0.8	0.375	0.464679
2015	CIPA-15-093	4	1	0.8	0.375	0.886064
2015	CIPA-15-095	4	1	0.8	0.375	0.436367
2015	CIPA-15-095	4	1	0.8	0.375	0.528835
2015	CIPA-15-095	4	1	0.8	0.375	0.0860642
2015	CIPA-15-095	4	1	0.8	0.375	0.203986
2015	CIPA-15-095	4	1	0.8	0.375	0.0432936
2015	CIPA-15-103	3	1	0.75	0.375	-0.16017
2015	CIPA-15-103	3	1	0.75	0.375	0.243294
2015	CIPA-15-103	3	1	0.75	0.375	-0.335321
2015	CIPA-15-103	3	1	0.75	0.375	-1.3671
2015	CIPA-15-103	3	1	0.75	0.375	-0.320862
2015	CIPA-15-106	2	3	0.4	0.375	-0.756706
2015	CIPA-15-106	2	3	0.4	0.375	0.103986
2015	CIPA-15-106	2	3	0.4	0.375	0.0935965
2015	CIPA-15-106	2	3	0.4	0.375	0.336367
2015	CIPA-15-106	2	3	0.4	0.375	0.143294
2015	CIPA-15-119	4	2	0.67	0.375	-0.171165
2015	CIPA-15-119	4	2	0.67	0.375	-0.0353211
2015	CIPA-15-119	4	2	0.67	0.375	-0.0925505
2015	CIPA-15-119	4	2	0.67	0.375	0.725372
2015	CIPA-15-119	4	2	0.67	0.375	-0.174628
2015	CIPA-15-119	4	2	0.67	0.375	0.375674
2015	CIPA-15-121	4	1	0.8	0.375	-0.456706
2015	CIPA-15-121	4	1	0.8	0.375	-0.138784
2015	CIPA-15-121	4	1	0.8	0.375	0.0219083
2015	CIPA-15-121	4	1	0.8	0.375	0.436367
2015	CIPA-15-121	4	1	0.8	0.375	-0.613936
2015	CIPA-15-133	3	2	0.6	0.375	-0.307009
2015	CIPA-15-133	3	2	0.6	0.375	0.0929907
2015	CIPA-15-133	3	2	0.6	0.375	-0.0925505
2015	CIPA-15-133	3	2	0.6	0.375	-0.0780917
2015	CIPA-15-133	3	2	0.6	0.375	-0.76017
2016	CIPA-16-061	2	2	0.5	0.48	0.703986
2016	CIPA-16-061	2	2	0.5	0.48	0.318445
2016	CIPA-16-061	2	2	0.5	0.48	0.0432936
2016	CIPA-16-061	2	2	0.5	0.48	-0.696014
2016	CIPA-16-063	2	2	0.5	0.48	-0.309867
2016	CIPA-16-063	2	2	0.5	0.48	0.0398303
2016	CIPA-16-063	2	2	0.5	0.48	-0.0636329
2016	CIPA-16-063	2	2	0.5	0.48	-0.367702
2016	CIPA-16-067	1	3	0.25	0.48	-0.192551
2016	CIPA-16-067	1	3	0.25	0.48	-0.0567064
2016	CIPA-16-067	1	3	0.25	0.48	0.45022
2016	CIPA-16-067	1	3	0.25	0.48	-0.453243
2016	CIPA-16-067	1	3	0.25	0.48	-0.535321
2016	CIPA-16-073	4	2	0.67	0.48	-0.133589
2016	CIPA-16-073	4	2	0.67	0.48	-0.317399
2016	CIPA-16-073	4	2	0.67	0.48	-0.245711
2016	CIPA-16-073	4	2	0.67	0.48	-0.217399
2016	CIPA-16-073	4	2	0.67	0.48	-0.185321
2016	CIPA-16-073	4	2	0.67	0.48	-1.15671
2016	CIPA-16-078	1	3	0.25	0.48	0.330869
2016	CIPA-16-078	1	3	0.25	0.48	0.571908
2016	CIPA-16-078	1	3	0.25	0.48	0.421908
2016	CIPA-16-078	1	3	0.25	0.48	1.07914
2016	CIPA-16-083	1	3	0.25	0.48	0.303986
2016	CIPA-16-083	1	3	0.25	0.48	0.643294
2016	CIPA-16-083	1	3	0.25	0.48	0.603986
2016	CIPA-16-083	1	3	0.25	0.48	1.10399
2016	CIPA-16-089	2	2	0.5	0.48	-0.696014
2016	CIPA-16-089	2	2	0.5	0.48	-0.76017
2016	CIPA-16-089	2	2	0.5	0.48	0.203986
2016	CIPA-16-089	2	2	0.5	0.48	-0.099477
2016	CIPA-16-089	2	2	0.5	0.48	-0.767096
2016	CIPA-16-091	3	1	0.75	0.48	-0.24978
2016	CIPA-16-091	3	1	0.75	0.48	-0.0156674
2016	CIPA-16-091	3	1	0.75	0.48	-0.638784
2016	CIPA-16-091	3	1	0.75	0.48	-1.25671
2016	CIPA-16-114	1	3	0.25	0.48	0.0860642
2016	CIPA-16-114	1	3	0.25	0.48	0.443294
2016	CIPA-16-114	1	3	0.25	0.48	0.386064
2016	CIPA-16-114	1	3	0.25	0.48	0.0398303
2016	CIPA-16-123	4	1	0.8	0.48	-0.431858
2016	CIPA-16-123	4	1	0.8	0.48	-0.513936
2016	CIPA-16-123	4	1	0.8	0.48	0.0253715
2016	CIPA-16-123	4	1	0.8	0.48	-0.620862
2016	CIPA-16-123	4	1	0.8	0.48	-0.856706
2016	CIPA-16-132	1	4	0.2	0.48	-0.0636329
2016	CIPA-16-132	1	4	0.2	0.48	0.000522994
2016	CIPA-16-132	1	4	0.2	0.48	0.500523
2016	CIPA-16-132	1	4	0.2	0.48	-0.599477
2016	CIPA-16-132	1	4	0.2	0.48	-1.77056
2017	CIPA-17-A-016	1	4	0.2	0.47	-0.36017
2017	CIPA-17-A-016	1	4	0.2	0.47	-0.26017
2017	CIPA-17-A-016	1	4	0.2	0.47	-1.02086
2017	CIPA-17-A-016	1	4	0.2	0.47	-0.120862
2017	CIPA-17-A-016	1	4	0.2	0.47	0.63983
2017	CIPA-17-A-045	1	4	0.2	0.47	-0.110473
2017	CIPA-17-A-045	1	4	0.2	0.47	-0.0890873
2017	CIPA-17-A-045	1	4	0.2	0.47	-0.210473
2017	CIPA-17-A-045	1	4	0.2	0.47	-0.34978
2017	CIPA-17-A-045	1	4	0.2	0.47	0.014376
2017	CIPA-17-A-069	6	0	1	0.47	-0.235321
2017	CIPA-17-A-069	6	0	1	0.47	0.571605
2017	CIPA-17-A-069	6	0	1	0.47	0.128835
2017	CIPA-17-A-069	6	0	1	0.47	0.0502201
2017	CIPA-17-A-069	6	0	1	0.47	0.310913
2017	CIPA-17-A-069	6	0	1	0.47	0.45022
2017	CIPA-17-R-004	3	2	0.6	0.47	0.343294
2017	CIPA-17-R-004	3	2	0.6	0.47	0.993294
2017	CIPA-17-R-004	3	2	0.6	0.47	0.536367
2017	CIPA-17-R-004	3	2	0.6	0.47	1.1826
2017	CIPA-17-R-004	3	2	0.6	0.47	0.661216
2017	CIPA-17-R-008	1	4	0.2	0.47	0.200523
2017	CIPA-17-R-008	1	4	0.2	0.47	-0.328092
2017	CIPA-17-R-008	1	4	0.2	0.47	0.393294
2017	CIPA-17-R-008	1	4	0.2	0.47	0.332601
2017	CIPA-17-R-008	1	4	0.2	0.47	-0.0567064
2017	CIPA-17-R-009	1	3	0.25	0.47	-0.481555
2017	CIPA-17-R-009	1	3	0.25	0.47	-0.192551
2017	CIPA-17-R-009	1	3	0.25	0.47	-0.196014
2017	CIPA-17-R-009	1	3	0.25	0.47	-0.256706
2017	CIPA-17-R-019	3	1	0.75	0.47	0.814982
2017	CIPA-17-R-019	3	1	0.75	0.47	-0.288481
2017	CIPA-17-R-019	3	1	0.75	0.47	0.593596
2017	CIPA-17-R-024	3	2	0.6	0.47	-1.06017
2017	CIPA-17-R-024	3	2	0.6	0.47	-0.320862
2017	CIPA-17-R-024	3	2	0.6	0.47	-0.201209
2017	CIPA-17-R-024	3	2	0.6	0.47	-0.30294
2017	CIPA-17-R-024	3	2	0.6	0.47	-1.03532
2017	CIPA-17-R-027	2	2	0.5	0.47	0.611519
2017	CIPA-17-R-027	2	2	0.5	0.47	0.136367
2017	CIPA-17-R-027	2	2	0.5	0.47	0.136367
2017	CIPA-17-R-027	2	2	0.5	0.47	0.614982
2017	CIPA-17-R-035	1	4	0.2	0.47	-0.513936
2017	CIPA-17-R-035	1	4	0.2	0.47	-0.594282
2017	CIPA-17-R-035	1	4	0.2	0.47	-0.803243
2017	CIPA-17-R-035	1	4	0.2	0.47	-0.346317
2017	CIPA-17-R-035	1	4	0.2	0.47	-0.992551
2017	CIPA-17-R-038	3	1	0.75	0.47	-0.789087
2017	CIPA-17-R-038	3	1	0.75	0.47	-0.171165
2017	CIPA-17-R-038	3	1	0.75	0.47	-0.54978
2017	CIPA-17-R-038	3	1	0.75	0.47	-0.410473
2017	CIPA-17-R-055	3	2	0.6	0.47	-0.0318579
2017	CIPA-17-R-055	3	2	0.6	0.47	-0.0353211
2017	CIPA-17-R-055	3	2	0.6	0.47	-0.0425505
2017	CIPA-17-R-055	3	2	0.6	0.47	-0.406706
2017	CIPA-17-R-055	3	2	0.6	0.47	0.182601
2017	CIPA-17-R-056	3	2	0.6	0.47	0.425372
2017	CIPA-17-R-056	3	2	0.6	0.47	-0.421165
2017	CIPA-17-R-056	3	2	0.6	0.47	-0.0497799
2017	CIPA-17-R-056	3	2	0.6	0.47	0.746757
2017	CIPA-17-R-056	3	2	0.6	0.47	0.393294
2017	CIPA-17-R-063	0	4	0	0.47	0.0502201
2017	CIPA-17-R-063	0	4	0	0.47	-0.589087
2017	CIPA-17-R-063	0	4	0	0.47	-0.692551
2017	CIPA-17-R-063	0	4	0	0.47	-0.189087
